# Supplementary material for: LRIG proteins regulate lipid metabolism via BMP signaling and affect the risk of type 2 diabetes
Source: Commun Biol. 2021 Jan 19;4:90. doi: 10.1038/s42003-020-01613-w (PMC7815736; doi:10.1038/s42003-020-01613-w)
Supplement: Supplementary file 3 — Supplementary Data 1 [file 42003_2020_1613_MOESM3_ESM.xlsx]

## Sheet: Figure 1a-i,m,n
	Fig1c		WT1	WT2	WT3	WT4	WT5	WT6	WT7	WT8	TKO1	TKO2	TKO3	TKO4	TKO5	TKO6	TKO7	TKO8
			1.03009	8.74733	14.2366	7.76805	2.2603	5.74946	3.92525	1.69454	0.723199	1.0065	0.969613	0.98925	1.14682	0.997609	2.5074	1.31508
				WT2	WT3	WT4
	Fig1d	0 days		1.27098	1.25238	1.00288
		4 days		0.569584	0.481163	0.405475
		7 days		0.382193	0.372464	0.380762
				WT2	WT3	WT4
	Fig1e	0 days		0.0520017	0.0511806	0.0443254
		4 days		0.0740157	0.0711612	0.0599568
		7 days		0.0495573	0.0474922	0.0499452
				WT2	WT3	WT4
	Fig1f	0 days		0.0919005	0.0819911	0.0677452
		4 days		0.0799308	0.0750066	0.0645656
		7 days		0.0718832	0.0651986	0.0759546
	Fig1g			WT1	WT2	WT3	WT4	WT5	WT6	WT7	WT8	TKO1	TKO2	TKO3	TKO4	TKO5	TKO6	TKO7	TKO8
		0 hours		14.2772	14.1847	11.968	13.8865	32.0563	41.7007	33.3807	48.9728	30.5196	30.8338	30.0764	27.2593	11.0844	11.7749	11.6703	10.0522
		2 hours		150.78	114.865	139.062	155.496	96.9534	101.748	97.7586	94.0252	67.3178	72.2593	72.9616	69.214	123.96	127.12	127.978	125.788
		4 hours		106.594	106.288	116.386	102.543	92.3252	95.7106	93.0434	97.0198	116.168	110.956	96.03	103.236	106.388	105.688	93.2443	105.968
	Fig1h			WT1	WT2	WT3	WT4	WT5	WT6	WT7	WT8	TKO1	TKO2	TKO3	TKO4	TKO5	TKO6	TKO7	TKO8
		0 days		0.0122371	0.0107028	0.0116701	0.0266409	0.00661591	0.0570684	0.00655222	0.0211379	0.00475571	0.018001	0.00551743	0.0106556	0.0130678	0.0161201	0.00775812	0.00518532
		4 days		1.36834	3.50174	1.50204	1.72333	0.736895	11.4082	8.34704	4.45704	0.315297	0.268087	0.412166	0.552099	1.35561	0.755783	1.11903	0.92388
		7 days		5.7816	15.2415	7.31611	4.58255	0.940393	18.4909	18.3501	12.6621	0.933553	0.0800258	0.647115	0.425833	1.58726	1.01457	2.52011	0.725029
	Fig1i			WT1	WT2	WT3	WT4	WT5	WT6	WT7	WT8	TKO1	TKO2	TKO3	TKO4	TKO5	TKO6	TKO7	TKO8
		0 days		0.648074	0.564363	0.527533	0.669676	0.473965	1.01419	0.542426	0.767309	0.594408	0.60521	0.602548	0.539416	0.343845	0.271715	0.27099	0.283562
		7 days		345.326	760.614	439.031	355.237	83.0193	1288.24	1220.72	999.808	38.2327	6.00081	80.6024	59.2434	107.702	69.4963	206.209	46.5087
	Fig1m			WT1	WT2	WT3	WT4	WT5	WT6	WT7	WT8	TKO1	TKO2	TKO3	TKO4	TKO5	TKO6	TKO7	TKO8
		Ctrl		1.03009	8.74733	14.2366	7.76805	2.2603	5.74946	3.92525	1.69454	0.723199	1.0065	0.969613	0.98925	1.14682	0.997609	2.5074	1.31508
		Noggin		0.104052	0.112837	0.124054	0.0956991	0.623065	0.46363	0.745382	0.80757	0.1277	0.0536748	0.22691	0.221361	0.352412	0.308057	0.618554	1.00012
	Fig1n			WT1	WT2	WT3	WT4	WT5	WT6	WT7	WT8	TKO1	TKO2	TKO3	TKO4	TKO5	TKO6	TKO7	TKO8
		Ctrl		1.03009	8.74733	14.2366	7.76805	2.2603	5.74946	3.92525	1.69454	0.723199	1.0065	0.969613	0.98925	1.14682	0.997609	2.5074	1.31508
		BMP4		0.279469	45.0897	22.5049	3.06628	7.58059	17.0512	33.5601	19.1421	0.160435	0.0634822	11.6396	7.83292	6.90955	9.71099	49.2464	19.1062

## Sheet: Figure 1j-l
Compound Name	Sample	Line	Replicate	Control vs 8 days	Run order	IS10_TG(16:0/16:0/16:0)-13C3	IS11_Cer(16:0)-d30	LPE(18:0)	PE(32:0)	PE(34:0)	PE(30:1)	PE(32:1)	PE(34:1)	PE(36:1)	PE(42:1)	PE(32:2)	PE(34:2)	PE(36:2)	PE(38:2)	PE(36:3)	PE(38:3)	PE(36:4)	PE(38:4)	PE(40:4)	PE(38:5)	PE(40:5)	PE(38:6)	PE(40:6)	PE(40:7)	PE(O-36:2)	PE(O-36:3)	PE(O-36:4)	PE(O-38:4)	PE(O-36:5)	PE(O-40:5)	PE(O-38:6)	PE(O-40:6)	PS(32:1)	PS(34:1)	PS(36:1)	PS(38:1)	PS(34:2)	PS(36:2)	PS(38:2)	PS(36:3)	PS(38:3)	PS(38:4)	PS(38:5)	PS(40:5)
Formula						C48 [13C]3 H98 O6	C34 H36 D30 N O3	C23 H48 N O7 P	C37 H74 N O8 P	C39 H78 N O8 P	C35 H68 N O8 P	C37 H72 N O8 P	C39 H76 N O8 P	C41 H80 N O8 P	C47 H92 N O8 P	C37 H70 N O8 P	C39 H74 N O8 P	C41 H78 N O8 P	C43 H82 N O8 P	C41 H76 N O8 P	C43 H80 N O8 P	C41 H74 N O8 P	C43 H78 N O8 P	C45 H82 N O8 P	C43 H76 N O8 P	C45 H80 N O8 P	C43 H74 N O8 P	C45 H78 N O8 P	C45 H76 N O8 P	C41 H80 N O7 P	C41 H78 N O7 P	C41 H76 N O7 P	C43 H80 N O7 P	C41 H74 N O7 P	C45 H82 N O7 P	C43 H76 N O7 P	C45 H80 N O7 P	C38 H72 N O10 P	C40 H76 N O10 P	C42 H80 N O10 P	C44 H84 N O10 P	C40 H74 N O10 P	C42 H78 N O10 P	C44 H82 N O10 P	C42 H76 N O10 P	C44 H80 N O10 P	C44 H78 N O10 P	C44 H76 N O10 P	C46 H80 N O10 P
Mass						809.748	566.694	481.315	691.515	719.548	661.469	689.507	717.539	745.563	829.659	687.491	715.524	743.557	771.586	741.541	769.57	739.519	767.549	795.582	765.539	793.568	763.521	791.553	789.541	729.563	727.553	725.535	753.567	723.536	779.582	749.537	777.567	733.49	761.522	789.553	817.581	759.506	787.536	815.568	785.516	813.552	811.535	809.519	837.551
RT						8.69	3.28	1.5	3.32	3.91	2.6	2.92	3.38	4	4.97	2.63	2.97	3.43	4.02	3.04	3.67	2.95	3.42	3.85	2.99	3.44	2.86	3.29	2.9	3.78	3.71	3.36	4	2.49	4.2	3.18	3.71	2.59	2.9	3.32	3.82	2.62	2.91	3.37	2.73	3.1	2.91	2.73	2.94
Lipid class						IS	IS	PE	PE	PE	PE	PE	PE	PE	PE	PE	PE	PE	PE	PE	PE	PE	PE	PE	PE	PE	PE	PE	PE	PE	PE	PE	PE	PE	PE	PE	PE	PS	PS	PS	PS	PS	PS	PS	PS	PS	PS	PS	PS
Polarity						POS	POS	POS	POS	POS	POS	POS	POS	POS	POS	POS	POS	POS	POS	POS	POS	POS	POS	POS	POS	POS	POS	POS	POS	POS	POS	POS	POS	POS	POS	POS	POS	POS	POS	POS	POS	POS	POS	POS	POS	POS	POS	POS	POS
# C								18	32	34	30	32	34	36	42	32	34	36	38	36	38	36	38	40	38	40	38	40	40	36	36	36	38	36	40	38	40	32	34	36	38	34	36	38	36	38	38	38	40
# =								0	0	0	1	1	1	1	1	2	2	2	2	3	3	4	4	4	5	5	6	6	7	2	3	4	4	5	5	6	6	1	1	1	1	2	2	2	3	3	4	5	5
# FA								1	2	2	2	2	2	2	2	2	2	2	2	2	2	2	2	2	2	2	2	2	2	2	2	2	2	2	2	2	2	2	2	2	2	2	2	2	2	2	2	2	2
#C / FA								18	16	17	15	16	17	18	21	16	17	18	19	18	19	18	19	20	19	20	19	20	20	18	18	18	19	18	20	19	20	16	17	18	19	17	18	19	18	19	19	19	20
#= / FA								0	0	0	0.5	0.5	0.5	0.5	0.5	1	1	1	1	1.5	1.5	2	2	2	2.5	2.5	3	3	3.5	1	1.5	2	2	2.5	2.5	3	3	0.5	0.5	0.5	0.5	1	1	1	1.5	1.5	2	2.5	2.5
1	TKO2 A 8	TKO2	A	8d	30	1349493	470563	3910	10899	7707	5251	42890	201738	227221	12277	17513	169064	751327	18956	298683	59768	90840	420111	26754	257971	73089	52809	82611	74526	74840	410033	199701	65507	17436	11047	546769	77287	10580	174016	429737	16374	24307	219939	36314	30278	62204	87549	26533	106945
2	TKO2 A C (control)	TKO2	A	C	29	1526968	192621	6492	9830	4189	6031	53094	282385	401046	21991	24490	156046	405909	110	69526	30232	91733	345516	30732	138824	89289	87328	194414	75108	192581	470765	178624	65878	39765	19091	642699	169009	33669	379462	772975	25426	44800	323532	44163	37440	90510	69647	33207	139274
3	TKO2 B 8	TKO2	B	8d	54	1243741	525515	3361	10241	7523	4934	45823	201031	188295	9528	17121	191998	776373	18686	271635	53507	93258	389156	24646	254354	66618	46369	76023	66119	54332	291351	160039	52918	14247	9695	470750	64954	11230	157954	411638	14493	21823	199944	33528	28774	64963	88419	27780	109204
4	TKO2 B C (control)	TKO2	B	C	53	1228220	136034	8752	11462	8307	6741	88640	438201	550675	26583	38181	317627	802956	2556	84238	25224	94973	344856	29969	168980	89551	83580	187128	99574	407417	857982	274988	72407	52596	18201	760081	185121	41514	448487	847333	30955	61271	438812	43563	44729	102085	69170	38799	135728
5	TKO2 C 8	TKO2	C	8d	44	1334741	460340	3510	9714	7334	4667	40314	198518	201691	10841	17011	175966	748598	19559	292908	55137	95067	423460	27193	271566	73704	51448	80413	69226	58810	318445	167022	58589	16264	12758	515639	70416	10942	167032	431779	15167	22317	221725	35333	30909	63266	100582	28596	117300
6	TKO2 C C (control)	TKO2	C	C	43	1445088	172312	5095	7239	5390	5695	50318	301222	415913	23965	19663	124146	357603	332	64904	21490	97241	354030	36281	123478	104577	85287	203525	68932	165933	387777	139121	50405	34937	20622	543193	150700	37528	392240	704936	29401	44590	320022	41230	31526	79183	69403	23787	133439
7	TKO2 D 8	TKO2	D	8d	12	1205767	405832	3518	9088	6976	5056	63147	261400	239144	13179	25025	292069	1009312	21541	282213	60235	84878	352346	25283	236854	70242	41704	80720	61714	75248	425816	189900	44454	12761	8421	465589	65778	14607	201075	459107	9679	27706	248904	34482	34689	86240	92347	31472	117191
8	TKO2 D C (control)	TKO2	D	C	11	1223940	173812	7411	12045	9375	6940	98231	481746	545013	27556	36461	410625	1298374	25645	331992	69176	110250	379042	28971	272014	92445	111371	206446	209283	243587	771011	277553	63686	32590	12302	837489	159942	22550	270647	656502	20249	39134	348003	41700	42607	119042	68037	38486	136346
9	TKO3 A 8	TKO3	A	8d	38	1275273	428913	4271	9630	7055	4043	28888	163674	216154	13138	10264	102771	582764	16247	227824	53436	81399	427388	27089	232975	82874	47365	86992	72448	70705	422516	211206	59797	15338	10896	522332	75665	9430	154991	442508	15742	20569	208783	35445	29281	61119	92765	27534	118633
10	TKO3 A C (control)	TKO3	A	C	37	1533104	217823	4480	8818	6118	6146	51372	286475	419708	25805	14241	90083	352987	4577	80202	45691	106943	424946	39522	153960	121980	105022	240381	96291	115237	368347	140236	54897	35364	18378	627076	162495	27629	309713	613873	27126	31282	249773	40978	32937	100078	69631	30216	170366
11	TKO3 B 8	TKO3	B	8d	45	1338773	389228	3930	10924	8946	5296	49988	240597	243712	12379	16553	188422	849880	21326	314843	60579	93633	449774	28380	269565	83142	42949	85994	71293	70406	447061	219754	56517	15835	10949	486266	72064	10619	169048	468295	16652	23989	226219	36773	30533	68944	98944	29389	114369
12	TKO3 B C (control)	TKO3	B	C	46	1316962	210656	5543	8227	4403	5099	63074	275888	292263	17757	21082	154066	380814	889	76773	7013	71745	205547	19015	97289	54512	74200	124301	58911	324236	456772	205905	38143	25081	12822	482870	119120	31047	390477	557607	23761	43516	325943	30120	33397	59523	51797	24232	85429
13	TKO3 C 8	TKO3	C	8d	7	1038824	404731	4151	8434	6909	3907	37433	185498	203537	14023	14709	146069	658312	15931	243802	54660	80016	390915	26667	241640	72146	47781	78020	59443	58715	350520	176343	44349	11841	9678	418889	60074	11161	159418	399528	10893	23262	209366	31210	31858	86298	112414	31380	114774
14	TKO3 C C (control)	TKO3	C	C	8	1477735	177516	3866	8617	6555	5545	35549	269663	408313	27047	10648	46152	212472	1236	65095	50602	107902	419264	60472	142353	144047	106578	278125	87232	77063	220250	82973	41975	27919	23612	525666	160216	33575	320095	559374	17495	33112	227625	40643	33091	98039	61752	29293	171541
15	TKO3 D 8	TKO3	D	8d	36	1426644	523282	3737	7344	6508	4129	33615	175594	194989	9763	10838	113565	545630	15218	207828	43105	61706	306609	22616	175707	66998	37004	70306	53674	63096	364854	173468	36146	10830	9056	401151	61340	8101	137163	362309	13220	16010	175390	28296	24190	52044	78774	22685	97412
16	TKO3 D C (control)	TKO3	D	C	35	1429565	293164	4302	8805	5123	5764	62858	262510	334869	16355	17467	163476	520089	9523	183683	53235	94863	319016	18970	141235	72356	102491	198136	120813	127628	377657	164458	45206	25102	10250	632664	116747	15101	212771	479657	18704	23235	208534	27729	29436	94858	59593	25067	114942
17	TKO4 A 8	TKO4	A	8d	34	1329115	432343	4338	9811	9152	4138	33370	177428	235235	12690	13384	121950	604806	15239	256950	59040	91404	511903	29141	263389	88163	50789	96400	75283	68171	426021	221002	61882	16564	11950	529205	77079	9445	162804	460164	17706	20346	217615	33016	30528	68254	108832	26579	130826
18	TKO4 A C (control)	TKO4	A	C	33	1493499	201309	6300	8762	6125	5338	44699	270235	441643	26570	19795	111338	417311	1876	75369	29820	95965	394389	35281	141454	99519	89541	213692	92365	182153	496055	197547	70892	40144	22883	695255	188320	25022	334613	773892	31885	36090	312285	44242	36444	89212	75344	34783	162036
19	TKO4 B 8	TKO4	B	8d	39	1296038	330070	5904	12680	11199	6313	57636	319194	337307	16065	24788	248622	1045277	24512	418300	83302	123140	678460	38941	357105	116845	51635	111292	88512	94251	614119	283076	78809	23399	15896	600408	94071	12471	215095	620157	20271	29753	287429	48459	38199	98185	138765	37729	149748
20	TKO4 B C (control)	TKO4	B	C	40	1446425	195971	7926	9193	5933	5157	50842	278858	393457	24360	18431	124743	412523	1280	75938	18035	87014	310834	28185	115059	81166	83426	181495	63129	229129	509034	186173	55335	32736	16167	596175	159154	27387	352104	748905	24955	37692	320170	40404	36063	89115	65723	26840	131549
21	TKO4 C 8	TKO4	C	8d	50	1336553	348866	4550	10471	9235	5687	49588	248283	276528	14324	19525	186583	851963	20871	353273	71395	107965	615277	33585	307982	102262	50898	100632	78526	75811	487239	231949	69744	20188	12287	536420	80283	11646	185206	526219	18895	24747	245068	40813	33263	74997	122976	31574	132890
22	TKO4 C C (control)	TKO4	C	C	49	1392098	187805	4795	7095	4632	4963	36596	215745	355148	22943	11767	75258	223248	149	58041	21436	88866	347744	32712	94078	94954	79789	196454	56642	121322	298210	128177	44315	28955	17210	501974	146434	25640	322914	612366	23212	31000	251443	36526	29135	70029	55929	26545	125232
23	TKO4 D 8	TKO4	D	8d	56	1380974	492116	3819	6042	5955	4374	29369	156735	183102	9486	11268	103273	501960	12621	182886	36007	57645	294015	19418	148392	60346	35263	67195	49362	62255	375738	167621	37135	11081	8730	342341	53750	8638	134138	326149	13254	16482	165141	25495	23409	42071	70691	22165	88489
24	TKO4 D C (control)	TKO4	D	C	55	1299563	216642	6007	9649	6361	6500	64933	321453	418134	19750	20087	150426	505151	5867	104442	48297	100014	364740	22290	133197	84420	100427	221260	88989	134582	463236	190600	54849	31410	13137	642337	132791	19001	259629	610101	20269	24625	238779	32867	31668	100240	64782	28202	127619
25	WT2 A 8	WT2	A	8d	21	1199097	268818	3849	14964	13499	6549	70634	378306	433325	17679	23825	271640	1238425	32920	424699	93838	141571	734607	41860	416739	117747	82831	148966	126418	123132	749821	284969	96092	34836	16209	820420	122069	13394	214566	768119	25739	33181	322000	53403	37045	113411	113590	33168	159541
26	WT2 A C (control)	WT2	A	C	22	1211762	154130	7458	13272	8851	8197	88299	424558	595724	24773	53267	412817	936243	1168	79074	22336	76781	382688	54807	171860	100510	75571	195665	126572	341061	889234	189895	85530	51361	37723	759612	252972	35025	355348	792161	34801	60361	366006	45404	38856	85611	60272	36389	123608
27	WT2 B 8)	WT2	B	8d	13	957023	391467	3759	12436	8792	7560	108912	362351	272281	16402	39278	374041	1064173	20023	316383	57971	134535	440839	25288	257837	65485	99217	110709	81219	80327	478813	173070	48234	16678	10359	408224	66860	16247	192770	448707	13384	29815	228010	32005	33298	79577	85530	32276	107971
28	WT2 B C (control)	WT2	B	C	14	1454973	194639	4465	10206	8094	5580	40832	252536	401429	27755	15477	96706	384695	2888	79578	41773	98765	397829	44967	137857	119118	94304	250618	85303	102269	328218	107050	48303	31349	20688	602270	170451	30225	314142	597552	14201	34624	277379	44731	34991	100505	63054	32095	168437
29	WT2 C 8	WT2	C	8d	31	743827	392838	5641	13183	10455	11516	211991	529677	312828	16302	88305	609872	1166174	18301	480370	56015	239354	555682	26385	295198	70196	146657	128176	110759	97363	560334	177009	48967	25147	9628	337433	61498	17299	238024	443069	16600	37654	222693	30160	36892	49970	81492	28406	95450
30	WT2 C C (control)	WT2	C	C	32	1509253	192062	3821	9648	6818	6319	38801	320184	478791	25596	11565	47436	274586	2245	73048	51628	112773	560752	68059	130630	165920	110358	312961	65210	81712	246470	107144	49715	43803	29565	595787	203323	31286	311558	627199	29062	30929	231995	46206	32112	94364	62447	27053	187695
31	WT2 D 8	WT2	D	8d	52	1220235	372106	3810	9704	7604	5132	58705	277120	277765	12244	20741	245327	1004052	21084	324170	55984	88538	435798	23987	234447	71521	61278	103765	81711	90307	492866	203384	47705	17071	9480	515728	74386	10373	175992	505701	16891	23204	239789	34688	28706	62269	80672	27466	105439
32	WT2 D C (control)	WT2	D	C	51	1227342	190555	6049	9144	4587	6342	77140	344002	443701	22247	31051	250621	598391	1355	74152	29849	87186	333323	28080	118998	85936	82925	198964	81693	215673	542996	191086	55809	43527	14644	640120	152787	28043	315049	619177	21885	40330	297864	36722	34701	93119	66273	29675	114272
33	WT3 A 8	WT3	A	8d	57	1122371	279865	4267	13123	10132	5985	43353	277409	340391	16968	19359	173917	965407	29071	323071	72462	110092	547118	32274	331252	96073	65984	122930	109467	106891	676114	277915	71220	24245	12525	722047	105341	11804	193068	649183	22405	29868	300810	48284	34922	89597	107938	32776	132262
34	WT3 A C (control)	WT3	A	C	58	1105157	139286	8572	11269	5964	6962	86624	382820	521332	24201	39116	294065	780659	3539	92363	26878	84692	312026	27504	160219	86081	84947	176949	81426	464969	1025444	332405	77627	45901	16244	797362	191022	35663	421250	849398	29320	59910	430470	41448	44199	102086	78481	32100	139342
35	WT3 B 8	WT3	B	8d	15	1141621	369631	3334	11840	7999	5264	73548	290082	266036	15413	25576	269710	944942	23789	303293	58378	111422	431965	28165	273477	75525	80301	101794	81858	73026	483950	197541	54602	13336	9201	487117	68031	14521	184321	466181	13581	29001	249166	35696	35076	87556	89865	33692	115608
36	WT3 B C (control)	WT3	B	C	16	1446034	164382	6244	9285	8652	6093	70109	349204	454840	33241	23128	177305	477820	2253	80429	37380	99710	349828	33544	152649	100818	90943	200220	86444	205199	529769	189272	50204	33221	15472	618227	158362	38914	395586	682029	19561	48737	336308	41166	39877	87828	65509	37252	138146
37	WT3 C 8	WT3	C	8d	48	1074449	405967	2967	11393	8553	6288	81686	317759	262014	13037	29857	298818	964098	21005	353398	54386	106859	409105	23104	232953	65686	72828	95523	79588	81164	514719	190449	52698	16756	9246	434605	65399	12685	181200	437964	15181	27165	221317	33471	30888	46044	74691	27440	96303
38	WT3 C C (control)	WT3	C	C	47	1556268	203295	4923	7725	5612	5863	77571	310868	409341	25535	22012	158304	336907	194	71878	19381	82164	298158	28033	134875	83370	74033	155404	76441	204769	478543	168403	47746	29900	13194	549462	144928	18320	218324	395483	23091	26752	190878	28138	26002	59465	38440	24627	75405
39	WT3 D 8	WT3	D	8d	19	1194061	539741	2824	7651	5159	5012	41769	194741	194084	10115	15086	158122	662697	15552	225256	36700	53380	226553	15373	140624	46346	40626	68752	56439	74072	421480	155405	34064	9828	8554	362537	51456	9367	144777	345207	12932	19146	182810	27362	23393	34682	61754	21048	68829
40	WT3 D C (control)	WT3	D	C	20	1325503	221810	5146	8306	5421	5983	76897	315691	386876	21784	25976	197806	510112	5083	85391	30687	81872	248268	21173	105337	65271	85077	170977	76495	188420	536840	187410	45367	29703	10463	544567	121417	24619	320484	578811	23974	34853	268651	30777	31588	78921	64048	26744	104514
41	WT4 A 8	WT4	A	8d	26	1141003	355437	4388	13279	10266	6072	64902	284984	320222	16919	22894	222192	961678	24682	390425	73365	137895	583560	33966	350981	93898	92366	128837	114155	90878	562926	247973	72125	24413	14510	679073	98658	10991	189961	605220	17945	29904	280799	45530	35931	81967	120563	32625	133249
42	WT4 A C (control)	WT4	A	C	25	1400797	184277	5905	9657	4928	6703	57858	287066	439305	26870	26154	197627	570226	1913	86983	26820	82215	300968	26571	146152	84166	80570	190100	93480	254562	666910	211187	68907	44894	20560	703068	174535	30258	367493	818075	32710	48865	382294	46666	41396	98786	69158	35782	136502
43	WT4 B 8	WT4	B	8d	42	1118488	481043	2942	11742	7624	6231	76253	263392	220069	12082	27819	281006	877816	17971	330391	51773	112759	399839	21772	241830	60184	76544	89406	77244	65369	393699	171142	50664	14685	10467	430271	61384	10784	164378	405716	14483	24665	204713	31278	29505	52853	87118	27066	91642
44	WT4 B C (control)	WT4	B	C	41	1457314	185908	5571	8466	5202	5417	55256	271018	388203	24398	21828	153526	379426	442	69725	13246	83577	286552	28404	119722	85521	79068	175905	58865	225147	464702	169772	53667	38020	17797	561523	152351	34743	388181	728645	28139	47194	345011	40097	37147	88243	64803	33537	122403
45	WT4 C 8	WT4	C	8d	27	944594	421740	4267	11826	9251	8096	105881	353007	276197	16513	37876	372022	1059460	21570	421562	58413	154247	494167	28371	293007	74529	103558	115070	95213	78866	459476	179413	57043	19710	10671	457497	67228	13626	188163	477086	16531	28821	233396	35815	33599	65530	90857	29192	109173
46	WT4 C C (control)	WT4	C	C	28	1557848	208988	4494	7075	4755	5195	48963	243379	359289	23699	18012	105617	291212	992	64366	18416	88271	305214	33180	106684	93689	84235	186534	62677	127577	292702	123336	40897	31000	14494	464382	133441	33115	369673	641186	27233	38260	284076	39129	32731	63456	55326	27900	116646
47	WT4 D 8	WT4	D	8d	24	1156992	527920	3305	8615	6729	5423	71273	240454	213226	10842	24671	250168	755546	16334	282372	44154	86953	314450	18784	189226	51735	58620	80425	65253	67095	410988	163487	44050	11688	9020	380685	54620	10560	162038	372054	13463	22777	189631	27568	27403	43247	64949	18971	73149
48	WT4 D C (control)	WT4	D	C	23	1261737	174650	6591	9601	5066	7296	84194	366493	510856	23053	30958	242987	670689	6625	111609	48400	98269	335294	25978	133122	84761	94887	218743	96750	213934	663049	223503	62921	48650	15811	712817	154395	27535	337220	727366	24937	41823	343150	40808	37965	108199	66607	33100	128826
blank_1		blank			3	359124	452835	1209	2554	1689	2069	4757	2306	5493	2353	2776	3465	4461	923	5001	1913	984	2405	1687	3087	923	1923	2352	2020	4032	2165	1944	1159	1961	1057	4012	3304	5261	5592	7321	2350	2578	3122	1853	2295	1300	1169	1454	1112
blank_2		blank			59	1249445	1067851	1242	2242	1530	1744	3721	3221	6740	1424	2403	3588	3821	860	3849	969	1149	1393	834	2370	1137	1377	2810	1435	4035	2087	1929	1577	2880	1018	3038	2967	3296	5210	9520	3447	2167	2896	1198	1428	1090	673	1108	1251
[truncated: 201 more columns]

## Sheet: Figure 2
Fig2a		BMP4 (ng/ml)	WT1	WT2	WT3	WT4	TKO1	TKO2	TKO3	TKO4
		75	0.383402	0.905865	0.552801	1.1565	0.229937	0.502786	0.648624	0.292277
		37.5	0.411795	0.793632	0.473882	1.00218	0.213313	0.417783	0.549186	0.301716
		18.75	0.434331	0.749434	0.487321	0.817824	0.181224	0.231959	0.425881	0.148652
		9.375	0.376403	0.571113	0.388481	0.644828	0.0933047	0.0601173	0.209522	0.0531128
		4.6875	0.220481	0.235907	0.241694	0.156163	0.058202	0.0366013	0.0952318	0.0452775
		2.34375	0.15684	0.121918	0.15656	0.121773	0.0602124	0.0394448	0.0853753	0.0337094
		1.17188	0.122603	0.0761964	0.134484	0.0936504	0.0536586	0.0377816	0.0638202	0.0384237
		0	0.128622	0.0840819	0.122833	0.0738866	0.052322	0.0321591	0.0770766	0.0291642
Fig2b		BMP4 (ng/ml)	WT1	WT2	WT3	WT4	TKO1	TKO2	TKO3	TKO4
		20	694.053	1125.07	1253.25	1241	1023.36	762.081	1147.08	1341.1
		10	695.727	1127.1	1243.43	1230.87	894.215	702.169	1042.47	1214.47
		5	584.241	1050.32	1122.66	1138.68	564.729	522.483	716.686	802.616
		2.5	395.928	775.578	827.461	829.046	243.048	221.824	304.743	344.089
		1.25	172.392	373.186	421.148	396.343	43.3931	48.3628	48.9672	71.3211
		0.625	51.4849	92.2046	120.625	117.392	11.3551	11.4157	8.96215	10.6652
		0.3125	13.7719	13.5841	26.4536	21.7634	5.27665	9.05701	8.613	7.94104
		0	9.3517	6.7091	9.56665	5.96896	10.4982	6.42469	7.85692	9.083
Fig2c		BMP6 (ng/ml)	WT1	WT2	WT3	WT4	TKO1	TKO2	TKO3	TKO4
		60	1370.49	1414.05	1310.34	1352.64	1386.98	1362.64	1144.06	1090.95
		30	1278.56	1310.14	1178.36	1236.66	1035.01	968.573	711.472	768.515
		15	1115.63	1169.2	988.158	1075	644.958	616.476	449.176	473.768
		7.5	972.291	1015.36	787.382	927.861	360.152	332.557	228.365	247.033
		3.75	768.961	804.216	558.865	656.167	189.378	142.648	99.0839	117.802
		1.875	466.817	503.284	320.841	391.175	86.7814	59.1787	39.4456	39.9143
		0.9375	279.025	298.93	158.217	214.098	61.2692	38.9558	22.8742	36.2504
		0	31.7482	26.5461	20.9864	17.5469	34.3324	26.3027	18.2478	32.1407
Fig2d		BMP9 (ng/ml)	WT1	WT2	WT3	WT4	TKO1	TKO2	TKO3	TKO4
		20	1009.44	1143.13	1194.7	1447.91	1135.79	1430.54	1773.88	1753.68
		10	741.363	929.421	1033.65	1080.08	934.322	1153.67	1430.57	1385.11
		5	490.842	606.296	706.429	736.893	651.277	825.342	1145.45	1005.85
		2.5	236.671	398.83	435.627	460.775	384.99	548.617	753.711	625.754
		1.25	136.469	274.944	281.608	265.844	211.306	264.899	466.371	332.478
		0.625	104.196	155.097	177.062	178.087	133.787	144.787	206.215	167.733
		0.3125	77.5291	126.887	140.338	131.258	68.1488	87.218	123.342	82.4111
		0	22.979	13.1709	18.8548	24.0803	18.108	11.7388	23.5655	21.9697
Fig2e		BMP4 (ng/ml)	WT1	WT2	WT3	WT4	KO1	KO2	KO3	KO4
		20	533.66	661.13	593.47	569	675.12	779.66	587.91	754.19
		10	493.31	595.13	570.46	541.89	595.21	630.9	526.25	667.42
		5	477.66	509.54	521.85	505.78	497.09	517.92	426.05	587.03
		2.5	405.24	387.66	426.61	452.02	386.94	378.92	271.73	414.57
		1.25	266.03	246.49	258.98	284.51	219.86	272.95	154.82	256.67
		0.625	182.83	119.89	170.27	144.15	117.33	142.48	70.52	146.79
		0.3125	68.1	35.84	86.46	110.08	57.51	61.38	49.9	105.42
		0	47.9	14.81	83.77	93.28	52.09	46.33	88.81	70.99
Fig2f		BMP4 (ng/ml)	WT1	WT2	WT3	WT4	KO1	KO2	KO3	KO4
		20	1380.56	1713.29	2043.28	2242.78	1541.07	2638.02	1613.42	2081
		10	1213.81	1680.22	1826.08	1496.75	1290.84	2172.05	1280.83	1743.63
		5	928.42	1429.45	1478.84	655.49	1132.87	1769.24	1071.55	1556.22
		2.5	600.13	1004.48	929.88	200.34	778.19	1085.33	760.59	1226.03
		1.25	342.62	601.73	463.15	74.2	470.81	550.84	464.2	811.7
		0.625	173.26	332.2	222.53	34.13	176.11	278.26	262.68	475.56
		0.3125	117.03	278.06	126.56	24.61	144.6	250.31	136.47	305.94
		0	59	210.42	73.93	28.2	128.45	202.99	80.44	242.96
Fig2h		BMP4 (ng/ml)	WT1	WT2	WT3	WT4	TKO1	TKO2	TKO3	TKO4
		0	1	1	1	1	1	1	1	1
		5	6.93333	3.44898	3.75	6.47059	2.26316	3.65217	2.06897	2.4717
		20	41.1	32.6327	36.25	31.7353	29.4211	33.2174	39.2414	22.8868
Fig2i		BMP4 (ng/ml)	WT1	WT2	WT3	WT4	TKO1	TKO2	TKO3	TKO4
		0	1	1	1	1	1	1	1	1
		5	1.12	1	1.12	1.27	1.01	1.15	0.86	1.14
		20	1.44	1.31	1.42	1.56	1.27	1.14	1.02	1.2
Fig2j			WT1	WT2	WT3	WT4	TKO1	TKO2	TKO3	TKO4
	Acvr1		1781	1521	1433	1806	1760	1170	1328	1384
	Acvrl1		288	352	387	471	417	412	494	361
	Bmp2		0	0	0	1	0	0	0	0
	Bmp4		504	289	393	172	319	377	207	162
	Bmp6		2	3	6	2	0	4	3	4
	Bmpr1a		3627	2959	3626	3838	4541	2792	3908	3678
	Bmpr1b		97	100	134	108	72	122	123	60
	Bmpr2		4176	2147	3893	4775	5137	1764	3310	4491
	Id1		305	1755	716	331	218	327	293	210
	Id2		149	727	385	257	238	177	250	182
	Id3		2122	10483	4188	2716	2163	3280	2540	1816
	Nog		76	48	60	52	35	40	26	30
	Smad1		1399	1570	1811	1593	1404	1252	1383	1451
	Smad4		2663	2456	2825	3119	3188	2248	3202	2935
	Smad5		2235	1724	2318	2735	2437	1554	2522	2590
	Smad6		238	361	405	243	157	145	79	130
	Smad7		1518	1680	1574	1682	1332	1016	1216	1276
	Smad8		142	186	290	261	145	86	121	189
	Tgfbr1		663	556	623	856	803	420	739	783
	Tgfbr2		3194	2392	2565	2537	3292	2286	3730	2996
	Tgfbr3		516	406	619	524	815	319	587	788

## Sheet: Figure 3
Fig3a		BMP4 (ng/ml)	dox+	dox+	dox+	-	-	-
		20	1642.48	1765.04	1294.83	1562.71	1877.94	1609.55
		10	1540.8	1696.79	1236.19	775.75	1642.41	1211.45
		5	1479.23	1739.2	1258.86	162.97	913.43	550.98
		2.5	1225.54	1610.98	1228.27	29.02	349.56	168.16
		1.25	680.64	1282.81	1085.03	15.11	67.78	32.22
		0.63	156.61	712.04	718.67	10.85	34.48	15.23
		0.31	32.42	292.6	232.52	10.9	15.07	11.29
		0	8.03	42.66	15.11	6.28	13.71	11.64
Fig3b		BMP4 (ng/ml)	dox+	dox+	dox+	-	-	-
		20	1743.85	1783.87	1608.32	1763.96	1856.63	1774.25
		10	1208.89	1744.76	1325.03	1138.56	1520.87	1348.64
		5	431.49	1254.08	766.03	381.16	851.34	571.27
		2.5	112.44	609.51	301.6	71.87	293.24	142.98
		1.25	20.25	174.75	63.63	16.59	64.01	18.34
		0.63	10.18	49.38	14.02	12.76	21.8	11.64
		0.31	13	27.57	12.19	10.29	14.76	18.39
		0	5.91	21.94	10.49	5.99	10.13	48.48
Fig3c		BMP4 (ng/ml)	dox+	dox+	dox+	-	-	-
		20	1603.21	2282.74	1381.72	1643.87	2142.21	1327.89
		10	1477.4	2112.48	1282.65	1093.35	1736.47	919.87
		5	1213.78	1924.24	1172.79	401.91	902.93	395.65
		2.5	764.52	1342.82	791.05	69.83	277.41	91.71
		1.25	287.69	584.77	373.44	13.42	70.09	35.49
		0.63	94.6	143.74	92.19	9.56	42.99	30.38
		0.31	13.04	34.65	19.05	9.07	26.27	17.21
		0	10.67	21.08	17.95	4.88	19.83	17.93
Fig3d		BMP4 (ng/ml)	dox+	dox+	dox+	-	-	-
		20	1476.56	2139.71	1336.63	1456.51	2212.17	1187.68
		10	929.2	1826.3	735.66	961.5	1944.71	768.46
		5	246.11	1145.93	225.71	292.52	1244.61	279.53
		2.5	33.92	449.96	32.82	46.23	531.85	57.06
		1.25	13.83	109.34	18.53	14.15	131.9	15.44
		0.63	10.82	28.44	8.02	8.71	56.14	14.48
		0.31	9.03	21.66	20.54	5.7	34.44	10.45
		0	7.94	14.39	17.59	7.05	28.77	26.04
Fig3g		BMP4 (ng/ml)	Empty1	Empty2	Empty3	Empty4	LRIG1	LRIG1	LRIG1	LRIG1
	Dox-	0	1	1	1	1	1	1	1	1
	Dox+	0	1	1	1	1	1	1	1	1
	Dox-	20	1.20389	1.16977	1.05203	0.912047	1.13814	1.22239	1.05108	0.963731
	Dox+	20	1.16325	1.14617	1.0338	0.941805	1.70616	1.48405	1.49661	1.50223
Fig3h		BMP4 (ng/ml)	Empty1	Empty2	Empty3	Empty4	LRIG3	LRIG3	LRIG3	LRIG3
	Dox-	0	1	1	1	1	1	1	1	1
	Dox+	0	1	1	1	1	1	1	1	1
	Dox-	20	1.16196	1.08486	1.08097	1.05709	0.884389	1.23532	1.14171	1.18561
	Dox+	20	0.596172	1.26321	0.995881	0.871417	0.596172	1.26321	0.995881	0.871417
Fig3i		BMP4 (ng/ml)	Empty1	Empty2	Empty3	LRIG1	LRIG1	LRIG1
	Dox-	0	1	1	1	1	1	1
	Dox+	0	1	1	1	1	1	1
	Dox-	20	1.14285	1.14583	1.08908	1.12098	1.07926	1.12978
	Dox+	20	1.04021	0.946562	0.951135	1.52634	1.40338	1.40441
Fig3j		BMP4 (ng/ml)	Empty1	Empty2	Empty3	LRIG3	LRIG3	LRIG3
	Dox-	0	1	1	1	1	1	1
	Dox+	0	1	1	1	1	1	1
	Dox-	20	1.06128	0.92691	1.10677	1.03504	1.02806	0.819491
	Dox+	20	1.0531	0.9367	0.879995	0.914341	0.888252	0.995479
Fig3k		BMP4 (ng/ml)	Empty1	Empty2	Empty3	LRIG1	LRIG1	LRIG1
	Dox-	0	1	1	1	1	1	1
	Dox+	0	1	1	1	1	1	1
	Dox-	20	1.02967	1.16917	1.18177	1.01821	0.912137	0.870659
	Dox+	20	1.10601	1.06539	0.886708	0.968065	0.925714	0.998528
Fig3l		BMP4 (ng/ml)	Empty1	Empty2	Empty3	LRIG3	LRIG3	LRIG3
	Dox-	0	1	1	1	1	1	1
	Dox+	0	1	1	1	1	1	1
	Dox-	20	1.07235	0.917588	1.04201	1.03453	1.14338	0.971269
	Dox+	20	0.964972	1.13352	0.964429	0.954365	0.838425	0.99623
Fig3m			dox+	dox+	dox+	dox-	dox-	dox-
	LRIG1		2.91549	1.93537	3.4024	1.02567	0.837938	0.789823
	LRIG3		1.83792	1.37567	1.72753	0.607851	0.630593	0.512914
	Empty vector		0.397155	0.600657	0.410335	0.426549	0.648637	0.514493
Fig3n			Empty vector +dox	Empty vector +dox	Empty vector +dox	Empty vector -dox	Empty vector -dox	Empty vector -dox	LRIG1 +dox	LRIG1 +dox	LRIG1 +dox	LRIG1 -dox	LRIG1 -dox	LRIG1 -dox
		20	0.88	1.23	1.11	0.764641	1.27	1.18	0.98	2.11	1.35	1.34	1.74	0.78
		10	0.68	1.03	0.98	0.59	0.94	1.01	0.96	1.62	1.2	1.15	0.76	0.68
		5	0.5	0.73	0.76	0.32	0.6	0.78	0.99	1.41	1.12	0.8	0.43	0.23
		2.5	0.32	0.46	0.44	0.2	0.36	0.41	0.69	0.89	0.74	0.32	0.26	0.15
		1.25	0.2	0.21	0.28	0.13	0.19	0.22	0.44	0.53	0.51	0.15	0.14	0.07
		0.625	0.17	0.2	0.17	0.14	0.15	0.18	0.25	0.4	0.36	0.12	0.12	0.08
		0.3125	0.12	0.16	0.14	0.13	0.14	0.09	0.21	0.25	0.25	0.1	0.1	0.07
		0	0.08	0.12	0.12	0.08	0.09	0.08	0.1	0.15	0.19	0.08	0.09	0.06
Fig3o			Empty vector +dox	Empty vector +dox	Empty vector +dox	Empty vector -dox	Empty vector -dox	Empty vector -dox	LRIG1 +dox	LRIG1 +dox	LRIG1 +dox	LRIG1 -dox	LRIG1 -dox	LRIG1 -dox
		20	1091.46	2076.87	1159.22	1003.61	1672.28	981.29	2255.44	1458.17	1209.7	1059.81	1847.55	1020.71
		10	902.56	1458.74	885.56	854.22	1426.59	877.43	1985.59	987.62	1077.39	831.7	1410.54	816.24
		5	670.67	899.63	658.4	687.96	980.87	689.54	1851.82	931.75	913.15	529.52	946.58	667.75
		2.5	400.74	453.92	402.04	425.39	588.5	434	1695.46	856.37	807.04	297.4	548.62	418.05
		1.25	202.43	174.58	206.86	231.6	221.25	211.99	1400.64	792.58	693.23	121.11	243.23	191.07
		0.625	93.26	74.68	113.42	98	106.29	84.71	1035.49	562.72	436.34	58.46	122.42	77.07
		0.3125	43.21	40.09	58.78	54.83	55.09	32.56	647.71	340.05	232.91	27.13	105.89	24.66
		0	21.77	30.79	35.14	37.82	33.22	10.32	91.34	19.13	21.07	17.46	43.96	13.13

## Sheet: Figure 4
Fig4a		LRIG1-Flag	pSmad1/5	LRIG2-Flag	pSmad1/5	LRIG3-Flag	pSmad1/5	Empty vector	pSmad1/5
		561.61	467.35	503.21	320.25	983.37	786.34	55.45	328.82
		561.54	410.19	765.64	259.36	1063.06	669.89	44.48	371.05
		582.52	390.43	699.87	259.49	1019.04	646.55	63.45	285.75
		396.48	294.87	609.07	174.89	987.54	498.19	45.97	263.98
		229.57	206.47	493.26	118.64	789.02	442.37	73.87	253.06
		110.91	114.91	209.16	102.23	242.94	334.98	77.75	259.56
		29.65	42.08	64.14	51.04	89.96	198.46	89.54	301.64
		135.43	67.55	79.86	55.97	29.36	152.69	58.51	331.03
		979.05	697.42	686.45	209.74	896.98	676.2	26.28	305.73
		1061.79	669.41	606.83	159.19	717.17	591.33	19.91	147.84
		885.89	665.12	537.18	118.09	561.12	503.69	19.57	135.83
		675.08	614.89	426.32	85.3	375.24	456.44	21.61	166.45
		453.32	540.53	278.47	84.01	248.99	337.79	20.53	155.04
		206.02	419.19	144.41	50.91	112.85	239.13	20.96	182.91
		24.55	189.95	31.86	53.82	34.26	135.86	33.95	127.03
		18.92	58.87	18.26	31.78	9.91	128	21.85	138.05
		820.76	515.44	288.51	221.24	875.47	624.77	42.72	144.53
		809.33	513.95	212.2	193.26	743.56	522.93	21.63	63.71
		751.31	537.07	204.21	151.7	657.41	516.35	28.41	59.19
		325.29	467.74	164.77	127.38	545.7	551.08	32.31	66.74
		186.33	376.17	69.84	134.12	377.83	393.37	49.8	71.07
		115.22	274.49	71.24	111.81	131.93	280.6	62.78	66.17
		47.04	151.88	39.56	111.49	67.06	163.5	56.44	50.07
		40.42	85.92	42.75	79.2	89.44	181.88	18.44	50.76
		712.28	471.48	571.35	300.62	985.04	747.08	57.44	338.51
		680.03	430.57	758.86	206.94	1004.21	688.29	91.52	293.9
		596.9	405.28	743.25	192.71	1012.46	584.27	62.56	308.38
		457.7	305.11	476.13	160.79	983.26	565.98	68.29	275.25
		227.46	219.28	412.68	102.13	604.66	466.42	46.64	275.79
		74.03	114.4	140.23	72.88	211.31	326.25	56.99	269.6
		41.55	35.91	66.16	76.02	63.06	252.92	25.04	200.26
		78.98	19.29	34.18	48.27	19.89	158.85	53.77	246.5
		1032.65	745.09	692.82	201.77	1009.42	686.13	40.18	122.69
		1047.77	722.93	577.13	134.12	778.43	612.79	16.42	168.26
		961.19	694.98	501.47	154.71	685.43	595.85	24.42	122.81
		808.91	604.95	403.81	108.46	409.4	531.91	19.58	161.05
		472.88	538.16	230.78	72.53	243.93	339.01	13.66	203.07
		224.24	396.06	111.22	64.42	96.82	204.65	32.73	178.1
		16.46	198.49	44.12	55.55	19.83	114.75	42.14	98.46
		27.17	44.86	27.16	51.04	11.52	86.98	15.68	126.38
		992.29	545.3	296.96	220.06	893.08	632.89	29.93	54.83
		895.5	558.34	216.31	247.35	771.61	555.6	43.62	63.76
		719.91	556.45	157.88	171.42	661.08	513.38	24.64	48.28
		432.41	532.87	253.89	177.8	537.96	435.36	31.96	78.09
		218.97	404.7	80.19	119.39	366.88	347.63	63.35	66.78
		88.76	275.9	53.53	85.72	107.62	275.16	77.19	54.99
		55.91	121.58	55.08	71.96	31.48	174.02	54.74	26.52
		58.48	95.72	52.76	56.83	47.93	97.63	52.24	38.76
		738.68	518.9	552.08	308.89	693.14	785.17	46.51	275.01
		669.27	455.07	929.3	246.6	679.56	688.24	67.79	301.47
		562.85	412.1	705.04	185.8	704.79	660.46	92.94	296.02
		421.68	341.64	532.39	158.8	648.54	563.18	77.41	312.76
		202.84	207.47	463.07	108.39	717.07	489.34	80.06	324.55
		68.8	109.49	170.53	100.81	343.75	359.22	111.68	324.18
		38.79	45	83.28	65.64	84.9	258.33	45.17	298.88
		58.31	27.42	34.05	79.98	60.22	249.77	36.25	270.09
		1085.63	770.51	638.67	223.93	943.12	646.18	22.5	160.92
		1073.85	753.95	526.65	181.55	729.56	608.44	32.21	157.5
		969.65	683.86	431.24	147.27	648.35	603.54	63.81	207.63
		828.56	627.4	460.12	122.1	381.56	474.08	46.88	210.15
		537.2	528.36	299.38	92.18	236.16	353.53	33.28	206.38
		264.46	426.85	152.06	65.14	110.87	313.36	34.66	215.77
		18.77	213.55	31.67	70.55	27.46	146.16	42.82	155.42
		7.56	65.25	22.43	38.92	15.83	139.03	37.59	181.87
		949.45	530.2	223.77	209.99	1029.29	539.02	30.32	62.66
		863.12	553.64	217.47	179.27	762.9	561.95	61.75	89.43
		667.66	525.92	157.15	177.47	714.71	481.09	40.37	119.56
		464.71	463.25	142.17	141.9	491.44	462.53	31.51	101.45
		227.45	423.31	135.47	136.51	294.95	369.03	63.01	121.28
		96.51	274.34	80	126.68	152.52	309.91	27.84	95.24
		58.56	130.18	64.68	92.76	86.18	136.11	72.85	69.78
		32.29	80.23	90.4	90.71	53.94	140.15	288.24	85.17
Fig4b		LRIG1-EGFP	pSmad1/5	LRIG1-Δcyto-EGFP	pSmad1/5	EGFP	pSmad1/5
		474.15	274.67	1013.93	408.82	1157.27	66.86
		387.76	195.25	760.17	248.17	1067.97	46.16
		345.83	169.97	524.07	206.37	953.05	52.35
		254.54	108.07	264.51	121.18	915.75	44.58
		143.03	92.06	136.76	73.13	623.8	48.36
		65.08	50.92	69.02	47.26	288.51	25.95
		52.91	52.35	17.38	37.11	139.97	26.64
		55.3	48.18	8.93	27.52	8.46	32.03
		429.1	257.09	959.97	357.24	947.96	53.2
		448.37	210.76	780.4	243.52	922.18	46.84
		348.95	188.61	503.6	157.77	1062.74	51.15
		253.16	136.24	226.96	100.7	911.12	42.26
		158.6	90.43	119.68	65.95	614.05	32.6
		64.8	50.91	64.67	52.86	286.26	32.55
		31.2	41.52	17.6	34.42	119.25	32.09
		14	31.74	10.14	27.08	5.43	36.38
		438.72	218.17	940.33	297.18	1051.96	38.31
		445.28	191.05	795.37	211.39	1078.13	44.02
		399.38	175.53	474.65	154.67	1038.78	46.45
		250.49	115.92	221.46	92.47	854.39	34.31
		116.48	84.43	102.87	58.68	510.61	25.66
		100.61	60.98	61.45	39.81	301.12	27.05
		85.8	50.67	22.67	28.91	145.06	28.33
		59.66	40.51	8.96	23.86	9.98	22.85
		384.78	220.7	951.87	320.44	968.2	41.86
		478.04	173.53	666.14	218.61	993.64	39.08
		365.6	158.01	493.31	161.51	1106.52	39.04
		267.4	119.01	274.27	94.18	773.07	35.83
		119.75	69.35	104.05	55.29	492.64	30.88
		56.01	45.93	75.83	48.28	233.28	29.16
		110.17	44.18	29.56	28.84	152.91	31.6
		66.93	31.17	9.6	24.32	13.36	23.17
		181.34	97.81	372.51	162.53	263.46	38.42
		225.48	125.54	328.69	133.38	281.35	33.09
		215.87	115.56	217.17	107.27	247.72	32.78
		127.82	94.13	141.45	108.09	132.06	35.86
		80.35	97.83	70.97	71.1	64.49	36.79
		43.67	58.48	32.58	58.74	31.42	36.2
		24.35	80.32	17.13	44.17	29.03	44.1
		19.31	51.04	13.12	44.45	5.37	59.76
		123.21	91.02	351.64	171.49	368.86	47.44
		229.48	133.87	338.55	119.69	264	27.13
		237.01	135.68	199	104.24	202.64	40.2
		122.9	100.4	139.38	107.5	157.28	36.74
		70.97	90.52	53.94	60.28	82.7	49.91
		39.42	67.05	37.19	43.43	37.4	48.34
		11.33	90.94	13.07	40.98	26.46	52.57
		7.35	47.26	5.01	38.03	6.67	55.67
Fig4c		LRIG1-Flag	pSmad1/5	LRIG1-ecto-Flag	pSmad1/5
		288.71	159.5	297.56	44.29
		279.4	80.38	308.71	38.3
		222.92	61.11	319	33.85
		139.83	36.36	202.73	47.08
		66.01	112.49	77.89	28.87
		33.24	58.93	39.68	37.53
		28.35	26.62	45.78	42.17
		10.27	21.22	21	24.77
		302.36	111.52	314.16	44.91
		310.83	74.18	302.95	44.21
		206.34	67.57	255.23	34.94
		80.58	50.02	143.28	32.58
		58.25	50.79	60.18	29.97
		30.6	45.8	35.49	35.64
		19.13	44.78	36.75	34.96
		9.35	18.17	7.43	23.45
		281.04	142.14	338.65	77.85
		169.65	68.36	254.77	56.96
		89.02	43.95	183.59	32.06
		74.29	61.03	114.53	36.11
		40.34	50.19	64.02	41.54
		24.16	57.31	46.52	49.27
		15.94	38.61	22.75	39.53
		3.98	48.48	5.35	36.44
		184.61	120.89	431.01	78.98
		206.55	82.89	285.25	62.1
		120.15	50.54	301.08	47.85
		66.57	54.68	132.6	46.39
		42.44	57.66	80.7	44.63
		16.35	55.14	32.58	55.52
		6.41	44.81	15.72	35.67
		2	32.3	1.75	2.11
		222.3	69.55	245.12	38.92
		208.75	90.25	223.74	24.7
		148.63	39.71	167.84	29.36
		83.93	37.68	119.16	18.51
		42.27	35.6	72.65	19.74
		30.67	43.2	31.41	23.73
		19.39	39.29	26.62	42.43
		6.95	28.93	5.47	24.85
		243.63	81.13	191	26.42
		188.75	64.59	208.97	27.83
		134.18	46.41	160.94	40.09
		90.43	35.7	135.33	26.15
		45.79	34.43	80.64	40.32
		17.05	23.6	42.43	48.01
		12.19	31.96	19.86	27.11
		4.29	17.58	5.67	12.51

## Sheet: Figure 5
Fig5a		TGF-β1 (ng/ml)	WT1	WT2	WT3	WT4	TKO1	TKO2	TKO3	TKO4
		1.2	1285.29	1789.25	1296.94	1481.4	1606.64	2108.05	1855.48	1572.09
		0.6	1235.68	1671.98	1115.41	1280.56	1562.09	1936.81	1645.65	1322.91
		0.3	1174.51	1556.88	891.72	1037.68	1426.65	1694.46	1363.22	1134.85
		0.15	971.69	1363.91	716.77	799.35	1290.89	1561.66	1095.66	917.53
		0.075	803.66	1192.89	568.05	682.83	1083.69	1353.03	872.66	722.01
		0.0375	605.02	1034.86	449.64	622.2	898.01	1217.18	702.2	547.98
		0.01875	447.49	874.7	382.19	528.47	706.26	1065.37	606.81	489.23
		0	287.91	639.51	288.69	443.06	646.25	836.77	471.1	364.53
Fig5b		TGF-β1 (ng/ml)	WT1	WT2	WT3	WT4	TKO1	TKO2	TKO3	TKO4
		1.6	2.11482	2.33925	1.86005	2.11078	0.840925	1.58394	2.13706	0.987337
		0.8	1.52672	2.04613	1.2645	1.47089	0.85352	1.13237	1.91443	0.931384
		0.4	1.25621	1.69	1.26321	1.37361	0.56185	1.13021	1.49987	0.760413
		0.2	0.818107	0.70956	0.704437	0.719511	0.445461	0.586808	0.911357	0.374261
		0.1	0.484887	0.32574	0.332227	0.232847	0.194064	0.221553	0.630785	0.18775
		0.05	0.206034	0.119701	0.0819836	0.119428	0.0808635	0.081128	0.306584	0.0540527
		0.025	0.104667	0.0622272	0.0656777	0.0708349	0.0317667	0.0372883	0.161509	0.0267938
		0	0.0487574	0.0275239	0.0391454	0.0556112	0.0158836	0.0372404	0.0868297	0.014784
			WT1	WT2	WT3	WT4	TKO1	TKO2	TKO3	TKO4
Fig5c	Egfr		104033	110584	158949	121550	115033	98406.2	119674	140325
	Erbb2		87132.8	95431.6	173175	135515	93105.9	75242.7	111015	111112
	Erbb3		10125.3	7462.58	8876.27	8794.82	8064.43	8070.25	8952.98	7429.55
	Erbb4		8526.84	6385.58	6396.77	7162.32	5693.93	5087.25	7476.48	7060.55
	Fgfr2		1710.34	1323.08	563.767	1162.32	1739.93	1441.25	1556.98	1426.05
	Fgfr3		6593.34	5772.08	5016.27	5235.32	5748.93	4858.25	5430.48	4569.05
	Fgfr4		20978.8	16542.1	19748.8	18516.3	14854.9	16651.7	15736	17781.1
	Insr		14063.8	11766.6	17214.8	14411.3	10344.4	10916.2	15052.5	14204.6
	Igf1r		17348.8	22767.1	27415.8	23383.3	15041.4	21094.7	19071	18921.6
	Axl		140212	121687	217676	171351	117472	111979	174136	125439
	Dtk		22584.8	20309.1	36968.3	30958.8	18735.4	18078.7	31418.5	22777.1
	Mer		6847.34	15765.6	11465.8	6866.82	8648.93	4658.75	8108.98	5098.05
	Hgfr		10023.8	6522.58	9146.27	8408.32	5894.93	7942.75	8223.48	8384.55
	Mspr		29339.3	25561.1	37594.3	30132.3	25844.4	27710.2	32755.5	31702.6
	Pdgfra		68243.8	63134.1	66289.3	62089.3	68889.4	63092.7	63229.5	62455.1
	Pdgfrb		40517.3	25780.6	43367.8	35229.8	35589.9	26220.7	37450.5	31503.1
	Scfr		12606.8	11214.6	13496.3	11078.8	10980.9	8974.75	10944	9539.55
	Flt3		11571.8	9261.58	13549.3	10396.8	10011.4	8347.25	11928.5	8574.55
	Mcsfr		9811.84	7052.08	10003.3	8059.82	6685.43	7442.75	8340.48	8123.05
	Ret		7694.84	5697.58	8840.27	5832.32	5706.43	6454.25	7565.98	7010.05
	Tie1		8912.34	8606.58	10080.3	8879.82	8134.93	6123.25	9664.98	6759.55
	Tie2		11939.3	12406.1	13193.8	10825.3	5673.43	9401.75	11471.5	8545.55
	Trka		10415.3	9530.08	13603.8	12502.3	7038.93	8900.75	12733	9051.05
	Trkb		6489.84	5469.08	9874.27	5620.32	2943.93	5413.75	7609.98	5613.05
	Trkc		15896.3	15534.1	22680.8	17217.8	15150.4	17754.2	15421.5	18668.1
	Vegfr1		10316.8	11069.6	13896.8	11592.8	9960.43	11540.2	11637	12074.1
	Vegfr2		5287.34	5173.08	6273.27	5750.32	5415.93	5540.25	5204.48	5275.55
	Vegfr3		22776.3	22444.1	24463.3	24253.3	22126.9	20787.7	23416.5	23584.1
	Musk		20788.3	19647.1	22006.3	20525.8	17264.4	18680.2	17610.5	19599.6
	Epha1		3143.34	1939.08	3135.27	3153.32	1755.43	2113.75	3119.98	2169.05
	Epha2		5659.34	4431.58	6531.77	6804.82	3684.93	3973.75	5244.48	4245.05
	Epha3		4198.84	2572.58	5539.77	5915.32	1985.43	2845.25	4945.48	4009.55
	Epha6		2767.34	1756.08	2752.27	2304.32	2584.93	1562.25	3093.48	2427.55
	Epha7		7649.84	6768.08	19201.8	12424.8	3691.43	6498.25	12982	7120.05
	Epha8		3031.34	2596.58	4018.27	4289.82	2506.93	2651.75	3398.98	2664.05
	Ephb1		2605.84	1986.58	3461.27	2811.82	828.425	1955.25	3369.48	2573.05
	Ephb2		6295.34	7927.08	9248.27	9391.82	6556.43	12756.2	7833.98	12001.1
	Ephb4		4712.84	6102.58	7054.27	7822.82	5601.93	8488.75	5838.48	6845.05
	Ephb6		8125.84	7252.08	8165.77	7169.82	7294.43	7483.75	7128.48	7546.05
Fig5d		PDGFBB (ng/ml)	WT1	WT2	WT3	WT4	TKO1	TKO2	TKO3	TKO4
		10	10689	20459	19106	16524	18986	22204	25139	22018
		5	8795	17759	14509	12329	15124	17493	19408	16704
		2.5	7090	14376	12041	9839	13294	12371	14806	10575
		1.25	5673	9874	8148	6547	10596	8653	8818	7491
		0.625	3986	6492	6035	4292	6615	6281	6620	5440
		0.3125	2990	4989	4147	3158	4537	4698	4989	3982
		0.15625	2410	3793	3426	2582	3710	3686	4055	3393
		0	1957	3315	2980	2311	3229	3508	3645	3119
Fig5e		PDGFBB (ng/ml)	WT1	WT2	WT3	WT4	TKO1	TKO2	TKO3	TKO4
		20	0.1782	0.2628	0.2781	0.3076	0.2769	0.2455	0.5374	0.2974
		10	0.0543	0.1984	0.2287	0.1949	0.2422	0.2092	0.2586	0.2058
		5	-0.1348	0.091	0.1224	0.0931	0.177	0.1234	0.2122	0.1204
		2.5	-0.1107	0.0206	0.0905	0.0464	0.1406	0.1126	0.1144	0.0973
		1.25	-0.1696	-0.0473	0.0656	-0.0159	0.0833	0.0578	0.1012	0.0213
		0.625	-0.1497	-0.0383	0.0153	-0.0694	0.0309	-0.0077	0.0389	0.0005
		0.3125	-0.1103	-0.0757	-0.0082	-0.02	0.0147	-0.0092	0.0287	-0.0034
		0	0	0	0	0	0	0	0	0
